# Supplementary material for: A Functional Screen for Regulators of CKDN2A Reveals MEOX2 as a Transcriptional Activator of INK4a
Source: PLoS One. 2009 Apr 2;4(4):e5067. doi: 10.1371/journal.pone.0005067 (PMC2659797; doi:10.1371/journal.pone.0005067)
Supplement: Table S1 — (0.09 MB XLS) [file pone.0005067.s001.xls]

## Sheet: Sheet1
Entrez ID	Gene Symbol	Description	Raw Value1	Raw Value2	rawNorm1	rawNorm2	afa
23613	PRKCBP1	protein kinase C binding protein 1	38450	7460	80.1042	18.4198	38.4122
23373	MECT1	mucoepidermoid carcinoma translocated 1	26610	3110	78.2647	9.71875	27.5796
56980	PRDM10	PR domain containing 10	6280	5280	15.7	14.6667	15.1745
7564	ZNF16	zinc finger protein 16 (KOX 9)	8240	5210	12.6769	10.6327	11.6099
3209	HOXA13	homeo box A13	8480	1440	24.9412	4.5	10.5941
6880	TAF9	TAF9 RNA polymerase II, TATA box binding protein (TBP)-associated factor, 32kDa	9850	3010	16.9828	6.14286	10.2138
1628	DBP	D site of albumin promoter (albumin D-box) binding protein	5280	2680	11	7.14667	8.86642
56605	ERO1LB	ERO1-like beta (S. cerevisiae)	14130	6180	10.7045	7.10345	8.72005
3040	HBA2	hemoglobin, alpha 2	7200	3310	11.0769	6.7551	8.65019
3234	HOXD8	homeo box D8	5120	3300	8.53333	7.85714	8.18826
2801	GOLGA2	golgi autoantigen, golgin subfamily a, 2	5410	3840	8.32308	7.83673	8.07625
1959	EGR2	early growth response 2 (Krox-20 homolog, Drosophila)	2570	2820	6.50633	8.54545	7.45651
2313	FLI1	Friend leukemia virus integration 1	3530	2820	7.35417	7.52	7.43662
2592	GALT	galactose-1-phosphate uridylyltransferase	4390	2960	7.37815	7.21951	7.2984
4761	NEUROD2	neurogenic differentiation 2	10560	3970	10.5075	4.9625	7.22103
51176	LEF1	lymphoid enhancer-binding factor 1	3890	2790	5.98462	7.54054	6.71768
4223	MEOX2	mesenchyme homeo box 2 (growth arrest-specific homeo box)	5720	1410	11.9167	3.76	6.69378
8718	TNFRSF25	tumor necrosis factor receptor superfamily, member 25	4230	2880	8.05714	5.05263	6.38042
1385	CREB1	cAMP responsive element binding protein 1	8960	5120	6.78788	5.88506	6.32037
63951	DMRTA1	DMRT-like family A1	3890	2350	6.53782	5.73171	6.12151
2114	ETS2	v-ets erythroblastosis virus E26 oncogene homolog 2 (avian)	8570	1710	11.2763	3.05357	5.86797
83737	ITCH	itchy homolog E3 ubiquitin protein ligase (mouse)	9130	3460	7.42276	3.86592	5.35685
1385	CREB1	cAMP responsive element binding protein 1	6190	4860	5.03252	5.43017	5.22756
5359	PLSCR1	phospholipid scramblase 1	2880	1440	7.02439	3.69231	5.09276
3726	JUNB	jun B proto-oncogene	4350	1650	7.5	3.36735	5.02545
9355	LHX2	LIM homeobox 2	2480	1390	6.2	3.86111	4.89274
55734	ZFP64	zinc finger protein 64 homolog (mouse)	8120	3280	6.15152	3.77011	4.8158
1385	CREB1	cAMP responsive element binding protein 1	4280	2410	5.63158	4.08475	4.7962
25803	SPDEF	SAM pointed domain containing ets transcription factor	2480	1980	4.86275	4.71429	4.78794
64747	MFSD1	major facilitator superfamily domain containing 1	1520	2030	3.53488	5.71831	4.49595
2350	FOLR2	folate receptor 2 (fetal)	2240	4220	2.60465	7.74312	4.49089
7024	TFCP2	transcription factor CP2	2040	1760	3.92308	4.88889	4.37944
4800	NFYA	nuclear transcription factor Y, alpha	1480	2400	2.84615	6.66667	4.35596
7468	WHSC1	Wolf-Hirschhorn syndrome candidate 1	2560	1700	4.78505	3.86364	4.29973
79002	MGC2803	hypothetical protein MGC2803	1470	2200	3.0625	5.86667	4.23871
8412	BCAR3	breast cancer anti-estrogen resistance 3	610	4700	1.4878	12.0513	4.23438
27314	RAB30	RAB30, member RAS oncogene family	1280	1810	3.24051	5.48485	4.21589
440434	na	similar to aminopeptidase puromycin sensitive; puromycin-sensitive aminopeptidase; metalloproteinase MP100	1720	2400	3.21495	5.45455	4.18761
80764	THAP7	THAP domain containing 7	2260	1830	3.47692	4.94595	4.14689
3921	LAMR1	laminin receptor 1 (ribosomal protein SA, 67kDa)	2730	1470	4.58824	3.58537	4.05592
55791	RIF1	receptor-interacting factor 1	1820	2010	3.08475	5.28947	4.03939
10782	ZNF274	zinc finger protein 274	3580	1280	6.17241	2.61224	4.01545
5122	PCSK1	proprotein convertase subtilisin/kexin type 1	2240	770	6.58824	2.40625	3.98157
4893	NRAS	neuroblastoma RAS viral (v-ras) oncogene homolog	1410	1710	3.27907	4.8169	3.97429
29843	SENP1	SUMO1/sentrin specific protease 1	2040	2400	3.13846	4.89796	3.92072
10009	ZBTB33	zinc finger and BTB domain containing 33	1440	3290	2.21538	6.85417	3.89674
83752	LONP	peroxisomal lon protease	1970	1080	4.80488	3.04225	3.8233
94097	SFXN5	sideroflexin 5	5280	3120	4	3.58621	3.78746
889	CCM1	cerebral cavernous malformations 1	3010	2190	3.5	4.01835	3.75023
2078	ERG	v-ets erythroblastosis virus E26 oncogene like (avian)	2240	1970	3.44615	4.02041	3.72222
79364	MGC11349	hypothetical protein MGC11349	1380	1300	3.49367	3.93939	3.70984
55040	EPN3	epsin 3	2850	1160	4.38462	3.13514	3.70761
1871	E2F3	E2F transcription factor 3	2050	1010	4.76744	2.84507	3.68289
599	BCL2L2	BCL2-like 2	2950	1370	4.83607	2.79592	3.67712
9966	TNFSF15	tumor necrosis factor (ligand) superfamily, member 15	1650	2500	2.57812	5.20833	3.66439
10225	CD96	CD96 antigen	1170	2760	1.8	7.45946	3.66429
7738	ZNF184	zinc finger protein 184 (Kruppel-like)	2290	1620	3.94828	3.375	3.6504
29057	TMEM29	transmembrane protein 29	1570	1280	3.65116	3.60563	3.62833
56252	YLPM1	YLP motif containing 1	2890	1400	4.44615	2.91667	3.6011
65982	FLJ12895	hypothetical protein FLJ12895	2880	1230	4.88136	2.5625	3.53673
867	CBL	Cas-Br-M (murine) ecotropic retroviral transforming sequence	1960	1770	3.37931	3.6875	3.53004
9588	PRDX6	peroxiredoxin 6	1280	1800	2.46154	5	3.50823
23432	GPR161	G protein-coupled receptor 161	4500	640	8.41122	1.45455	3.49778
7180	CRISP2	cysteine-rich secretory protein 2	1280	1060	3.76471	3.21212	3.47745
9334	B4GALT5	UDP-Gal:betaGlcNAc beta 1,4- galactosyltransferase, polypeptide 5	2240	600	6.58824	1.81818	3.46101
9699	RIMS2	regulating synaptic membrane exocytosis 2	640	2030	1.88235	6.34375	3.4556
11281	POU6F2	POU domain, class 6, transcription factor 2	2790	1120	5.8125	2.03636	3.4404
328	APEX1	APEX nuclease (multifunctional DNA repair enzyme) 1	2450	2250	2.84884	4.12844	3.42947
9770	RASSF2	Ras association (RalGDS/AF-6) domain family 2	820	1550	2.41176	4.84375	3.41789
79891	FLJ23506	hypothetical protein FLJ23506	1440	1460	3	3.89333	3.4176
151195	FLJ40432	hypothetical protein FLJ40432	2010	2680	2.42169	4.70175	3.37434
90120	LOC90120	hypothetical gene supported by AK023162	2160	1450	3.72414	3.02083	3.3541
171017	ZNF384	zinc finger protein 384	2210	1400	4.09259	2.7451	3.3518
113763	C7orf29	chromosome 7 open reading frame 29	2140	1650	3.31783	3.36735	3.3425
6059	ABCE1	ATP-binding cassette, sub-family E (OABP), member 1	3110	1680	3.61628	3.08257	3.33878
4664	NAB1	NGFI-A binding protein 1 (EGR1 binding protein 1)	700	2300	1.70732	6.47887	3.32588
6426	SFRS1	splicing factor, arginine/serine-rich 1 (splicing factor 2, alternate splicing factor)	6120	1030	7.60248	1.4507	3.32099
51075	TMX2	thioredoxin-related transmembrane protein 2	2660	1060	4.09231	2.68354	3.31389
115123	C3HC4	membrane-associated ring finger (C3HC4) 3	2430	1410	3.73846	2.9375	3.31387
8626	TP73L	tumor protein p73-like	9800	640	12.1739	0.901408	3.31265
80021	FLJ23375	hypothetical protein FLJ23375	4380	2440	3.91071	2.8046	3.31179
54879	ST7L	suppression of tumorigenicity 7 like	800	2460	1.66667	6.56	3.30656
64859	FLJ22833	hypothetical protein FLJ22833	1330	1760	2.60784	4.19048	3.30577
55167	RNF184	ring finger protein 184	2010	1210	3.40678	3.18421	3.29362
328	APEX1	APEX nuclease (multifunctional DNA repair enzyme) 1	2300	1120	3.86555	2.73171	3.24954
7693	ZNF134	zinc finger protein 134 (clone pHZ-15)	1550	2140	2.4031	4.36735	3.23963
54906	C10orf18	chromosome 10 open reading frame 18	2030	1200	3.79439	2.72727	3.21688
23607	CD2AP	CD2-associated protein	2270	850	4.36538	2.36111	3.21048
9050	PSTPIP2	proline-serine-threonine phosphatase interacting protein 2	1870	1450	3.89583	2.63636	3.20481
9530	BAG4	BCL2-associated athanogene 4	2080	1160	3.88785	2.63636	3.20153
7694	ZNF135	zinc finger protein 135 (clone pHZ-17)	1660	1920	2.55385	4	3.19615
60558	FLJ13220	hypothetical protein FLJ13220	1620	1960	2.49231	4.08333	3.19013
3664	IRF6	interferon regulatory factor 6	2270	610	5.8961	1.71831	3.18298
2115	ETV1	ets variant gene 1	1160	2680	1.8125	5.58333	3.18116
51389	RWDD1	RWD domain containing 1	2080	700	5.2	1.94444	3.1798
4976	OPA1	optic atrophy 1 (autosomal dominant)	910	1610	2.21951	4.53521	3.17269
2053	EPHX2	epoxide hydrolase 2, cytoplasmic	1310	1050	3.4026	2.95775	3.17238
64895	PAPOLG	poly(A) polymerase gamma	1920	570	5.64706	1.78125	3.17157
6604	SMARCD3	SWI/SNF related, matrix associated, actin dependent regulator of chromatin, subfamily d, member 3	1690	900	3.93023	2.53521	3.15658
5037	PBP	prostatic binding protein	1970	1330	4.10417	2.41818	3.15034
23598	ZNF278	zinc finger protein 278	1280	2180	2.2069	4.44898	3.13344
4258	MGST2	microsomal glutathione S-transferase 2	1610	1940	2.47692	3.95918	3.13155
60685	TEX27	testis expressed sequence 27	2250	930	4.41176	2.21429	3.12553
5451	POU2F1	POU domain, class 2, transcription factor 1	3200	970	4.92308	1.97959	3.12181
4168	MCF2	MCF.2 cell line derived transforming sequence	3360	800	5.7931	1.66667	3.10728
10957	PNRC1	proline-rich nuclear receptor coactivator 1	2240	480	6.58824	1.45455	3.09562
2123	EVI2A	ecotropic viral integration site 2A	1820	2460	2.11628	4.51376	3.09069
84166	NOD27	nucleotide-binding oligomerization domains 27	680	3370	1.04615	9.10811	3.08682
10656	KHDRBS3	KH domain containing, RNA binding, signal transduction associated 3	2790	800	5.21495	1.81818	3.07924
6037	RNASE3	ribonuclease, RNase A family, 3 (eosinophil cationic protein)	1040	1020	3.05882	3.09091	3.07482
28998	MRPL13	mitochondrial ribosomal protein L13	1690	2590	1.96512	4.75229	3.05595
51426	POLK	polymerase (DNA directed) kappa	800	1520	2.02532	4.60606	3.0543
8575	PRKRA	protein kinase, interferon-inducible double stranded RNA dependent activator	1980	880	3.80769	2.44444	3.05085
9935	MAFB	v-maf musculoaponeurotic fibrosarcoma oncogene homolog B (avian)	2330	960	3.58462	2.59459	3.04969
389490	LOC389490	hypothetical LOC389490	980	1060	2.88235	3.21212	3.04277
81688	C6orf62	chromosome 6 open reading frame 62	2240	1170	3.79661	2.4375	3.04208
5523	PPP2R3A	protein phosphatase 2 (formerly 2A), regulatory subunit B'', alpha	1670	1760	2.56923	3.59184	3.03781
51602	NOP5/NOP58	nucleolar protein NOP5/NOP58	1660	800	4.15	2.22222	3.03681
91300	C19orf22	chromosome 19 open reading frame 22	1890	710	4.60976	2	3.03636
4026	LPP	LIM domain containing preferred translocation partner in lipoma	1360	1220	2.83333	3.25333	3.03608
6752	SSTR2	somatostatin receptor 2	1470	850	3.81818	2.39437	3.02359
6282	S100A11	S100 calcium binding protein A11 (calgizzarin)	1820	800	4.43902	2.05128	3.01756
84678	FBXL10	F-box and leucine-rich repeat protein 10	1760	1610	2.70769	3.35417	3.01364
801	CALM1	calmodulin 1 (phosphorylase kinase, delta)	3200	430	7.44186	1.21127	3.00235
8934	RAB7L1	RAB7, member RAS oncogene family-like 1	1390	930	3.475	2.58333	2.99618
2135	EXTL2	exostoses (multiple)-like 2	2080	690	5.07317	1.76923	2.99593
178	AGL	amylo-1, 6-glucosidase, 4-alpha-glucanotransferase (glycogen debranching enzyme, glycogen storage disease type III)	2950	2440	2.93532	3.05	2.99211
6880	TAF9	TAF9 RNA polymerase II, TATA box binding protein (TBP)-associated factor, 32kDa	1530	840	3.825	2.33333	2.98747
64983	MRPL32	mitochondrial ribosomal protein L32	2200	4600	1.66667	5.28736	2.96855
2917	GRM7	glutamate receptor, metabotropic 7	2160	550	5.61039	1.5493	2.94825
55755	CDK5RAP2	CDK5 regulatory subunit associated protein 2	4260	480	7.96262	1.09091	2.94728
7363	UGT2B4	UDP glycosyltransferase 2 family, polypeptide B4	1280	1920	2.2069	3.91837	2.94065
6416	MAP2K4	mitogen-activated protein kinase kinase 4	1940	1330	3.18033	2.71429	2.93808
147687	MGC34079	hypothetical protein MGC34079	1990	1370	3.08527	2.79592	2.93703
3669	ISG20	interferon stimulated gene 20kDa	1410	1310	2.76471	3.11905	2.93654
51571	FAM49B	family with sequence similarity 49, member B	2320	2120	2.88199	2.98592	2.93349
9871	SEC24D	SEC24 related gene family, member D (S. cerevisiae)	1190	1700	2.2243	3.86364	2.93153
6120	RPE	ribulose-5-phosphate-3-epimerase	670	1860	1.63415	5.23944	2.92609
23367	LARP	likely ortholog of mouse la related protein	2190	920	4.09346	2.09091	2.92558
79744	ZNF419	zinc finger protein 419	1460	1040	3.04167	2.77333	2.9044
56180	MOSPD1	motile sperm domain containing 1	2740	1440	3.18605	2.6422	2.90141
10401	PIAS3	protein inhibitor of activated STAT, 3	2310	1150	3.55385	2.34694	2.88802
1938	EEF2	eukaryotic translation elongation factor 2	710	4960	0.934211	8.85714	2.87653
3595	IL12RB2	interleukin 12 receptor, beta 2	1280	930	3.2	2.58333	2.87518
3093	HIP2	huntingtin interacting protein 2	1870	1250	3.16949	2.60417	2.87296
331	BIRC4	baculoviral IAP repeat-containing 4	960	1120	2.43038	3.39394	2.87203
65981	C1QDC1	C1q domain containing 1	720	3240	1.22034	6.75	2.87007
7746	ZNF193	zinc finger protein 193	1120	800	3.29412	2.5	2.86972
9142	CXorf1	chromosome X open reading frame 1	1440	1070	2.76923	2.97222	2.86893
4190	MDH1	malate dehydrogenase 1, NAD (soluble)	3800	1230	4.7205	1.73239	2.85968
23213	SULF1	sulfatase 1	1450	1440	2.23077	3.64557	2.85174
23578	PEF	PEF protein with a long N-terminal hydrophobic domain (peflin)	7160	1250	5.82114	1.39665	2.85133
54880	BCOR	BCL6 co-repressor	3230	1070	4.25	1.91071	2.84965
80110	ZNF614	zinc finger protein 614	2800	3330	2.12121	3.82759	2.84941
5193	PEX12	peroxisomal biogenesis factor 12	1760	860	3.38462	2.38889	2.8435
3921	LAMR1	laminin receptor 1 (ribosomal protein SA, 67kDa)	1480	1520	2.55172	3.16667	2.84261
29883	CNOT7	CCR4-NOT transcription complex, subunit 7	1410	1070	2.71154	2.97222	2.83889
29068	HSPC063	HSPC063 protein	1520	1290	2.55462	3.14634	2.83509
6891	TAP2	transporter 2, ATP-binding cassette, sub-family B (MDR/TAP)	1170	1280	2.25	3.55556	2.82843
26960	NBEA	neurobeachin	2600	2470	2.58706	3.0875	2.82623
55906	KIAA1166	KIAA1166	1170	740	3.44118	2.3125	2.82094
25800	SLC39A6	solute carrier family 39 (zinc transporter), member 6	1150	750	3.38235	2.34375	2.81556
2149	F2R	coagulation factor II (thrombin) receptor	1380	1230	2.70588	2.92857	2.81503
55240	TSAP6	dudulin 2	1710	740	4.17073	1.89744	2.81313
9412	SURB7	SRB7 suppressor of RNA polymerase B homolog (yeast)	1510	1660	2.32308	3.38776	2.80536
10741	RBBP9	retinoblastoma binding protein 9	1680	610	4.25316	1.84848	2.80391
55809	TRERF1	transcriptional regulating factor 1	6010	2110	3.54572	2.17526	2.7772
84867	PTPN5	protein tyrosine phosphatase, non-receptor type 5 (striatum-enriched)	3570	2480	2.70455	2.85057	2.7766
90799	LOC90799	hypothetical protein BC009518	3840	3170	2.42271	3.17	2.77128
54536	SEC15L1	SEC15-like 1 (S. cerevisiae)	1120	2360	1.72308	4.45283	2.76994
149076	FLJ25476	FLJ25476 protein	6530	1930	3.85251	1.98969	2.76863
10352	WARS2	tryptophanyl tRNA synthetase 2 (mitochondrial)	2360	3160	2.10714	3.63218	2.7665
57614	KIAA1468	KIAA1468	1280	870	3.12195	2.4507	2.76604
7328	UBE2H	ubiquitin-conjugating enzyme E2H (UBC8 homolog, yeast)	1410	1390	2.16923	3.51899	2.76288
140290	TCP10L	t-complex 10 (mouse)-like	2050	1760	2.46988	3.08772	2.76158
54870	FLJ20259	FLJ20259 protein	970	1470	1.86538	4.08333	2.75989
716	C1S	complement component 1, s subcomponent	1030	3310	1.35526	5.61017	2.7574
25832	DJ328E19.C1.1	hypothetical protein DJ328E19.C1.1	2400	770	4.03361	1.87805	2.75233
440341	na	similar to hypothetical protein LOC339047	2210	1600	2.56977	2.93578	2.74668
79089	MGC3123	hypothetical protein MGC3123	2080	1030	3.58621	2.10204	2.74561
9648	GCC2	GRIP and coiled-coil domain containing 2	2560	320	7.52941	1	2.74398
25901	C6orf80	chromosome 6 open reading frame 80	1920	1170	3.14754	2.38776	2.74145
53335	BCL11A	B-cell CLL/lymphoma 11A (zinc finger protein)	2470	2440	2.45771	3.05	2.73789
79003	MIS12	MIS12 homolog (yeast)	2420	880	4.17241	1.79592	2.73739
55734	ZFP64	zinc finger protein 64 homolog (mouse)	1710	570	4.32911	1.72727	2.73451
27173	SLC39A1	solute carrier family 39 (zinc transporter), member 1	1540	1040	3.01961	2.47619	2.73443
84759	PCGF1	polycomb group ring finger 1	2430	920	4.62857	1.61404	2.73325
54981	C9orf95	chromosome 9 open reading frame 95	1240	1350	2.10169	3.55263	2.7325
55972	MCFP	mitochondrial carrier family protein	2630	800	4.45763	1.66667	2.72569
57614	KIAA1468	KIAA1468	3000	1990	2.98507	2.4875	2.72495
57827	C6orf47	chromosome 6 open reading frame 47	2350	480	5.46512	1.35211	2.71835
2625	GATA3	GATA binding protein 3	1840	1200	3.01639	2.44898	2.71792
84804	MGC11332	hypothetical protein MGC11332	1370	1310	2.30252	3.19512	2.71235
80724	ACAD10	acyl-Coenzyme A dehydrogenase family, member 10	2130	970	3.67241	1.97959	2.69627
3611	ILK	integrin-linked kinase	1050	1550	1.77966	4.07895	2.69428
10580	SORBS1	sorbin and SH3 domain containing 1	1550	640	4.02597	1.80282	2.69408
6047	RNF4	ring finger protein 4	5080	640	6.68421	1.08475	2.69271
54899	PXK	PX domain containing serine/threonine kinase	1520	1120	2.84112	2.54545	2.68923
401320	LOC401320	hypothetical LOC401320	1170	1630	2.4375	2.96364	2.68772
57604	KIAA1456	KIAA1456 protein	1780	3260	1.77114	4.075	2.68652
55836	C6orf35	chromosome 6 open reading frame 35	2240	1510	2.60465	2.77064	2.68636
8562	DENR	density-regulated protein	3040	2610	2.47154	2.9162	2.68468
5105	PCK1	phosphoenolpyruvate carboxykinase 1 (soluble)	1820	570	4.55	1.58333	2.68406
7001	PRDX2	peroxiredoxin 2	1670	1280	3.18095	2.24561	2.67267
57407	HSCARG	HSCARG protein	1010	920	2.55696	2.78788	2.66993
3903	LAIR1	leukocyte-associated Ig-like receptor 1	1850	1220	2.84615	2.4898	2.66202
84142	FLJ13614	hypothetical protein FLJ13614	2470	3150	2.00813	3.51955	2.65852
80263	TRIM45	tripartite motif-containing 45	2150	500	5	1.40845	2.65372
192669	EIF2C3	eukaryotic translation initiation factor 2C, 3	990	1280	2.0625	3.41333	2.6533
8906	AP1G2	adaptor-related protein complex 1, gamma 2 subunit	1600	1390	2.48062	2.83673	2.65271
26578	OSTF1	osteoclast stimulating factor 1	1360	580	4	1.75758	2.65147
51754	C9orf127	chromosome 9 open reading frame 127	1210	1600	2.24074	3.13725	2.65137
10818	FRS2	fibroblast growth factor receptor substrate 2	1320	1480	2.27586	3.08333	2.64901
81556	DKFZP564O1664	hypothetical protein DKFZp564O1664	740	1030	2.17647	3.21875	2.64679
64105	FKSG14	leucine zipper protein FKSG14	1320	810	3.06977	2.28169	2.64656
23379	KIAA0947	KIAA0947 protein	1510	900	3.14583	2.22222	2.644
6668	SP2	Sp2 transcription factor	1680	890	3.29412	2.11905	2.64204
26040	SETBP1	SET binding protein 1	660	1150	1.94118	3.59375	2.64123
57472	KIAA1194	carbon catabolite repression 4 protein	1640	1810	2.15789	3.23214	2.64095
26088	GGA1	golgi associated, gamma adaptin ear containing, ARF binding protein 1	1120	1730	1.93103	3.60417	2.63814
7743	ZNF189	zinc finger protein 189	650	1460	1.68831	4.11268	2.63505
23578	PEF	PEF protein with a long N-terminal hydrophobic domain (peflin)	1800	720	3.46154	2	2.63117
27125	AF5Q31	ALL1 fused gene from 5q31	730	2310	1.22689	5.63415	2.62916
10982	MAPRE2	microtubule-associated protein, RP/EB family, member 2	2560	3100	1.93939	3.56322	2.62878
10488	CREB3	cAMP responsive element binding protein 3	1230	1050	2.36538	2.91667	2.6266
7419	VDAC3	voltage-dependent anion channel 3	1340	960	2.57692	2.66667	2.62141
145553	MGC5987	hypothetical protein MGC5987	3490	480	5.86555	1.17073	2.62049
8409	UXT	ubiquitously-expressed transcript	1710	450	5.02941	1.36364	2.61883
10664	CTCF	CCCTC-binding factor (zinc finger protein)	1150	1780	1.88525	3.63265	2.61695
328	APEX1	APEX nuclease (multifunctional DNA repair enzyme) 1	640	1450	1.66234	4.08451	2.60573
7789	ZXDA	zinc finger, X-linked, duplicated A	1780	520	4.62338	1.46479	2.60236
84661	LOC84661	dpy-30-like protein	3880	1920	3.15447	2.14525	2.60137
3838	KPNA2	karyopherin alpha 2 (RAG cohort 1, importin alpha 1)	1970	1610	2.2907	2.95413	2.60135
6799	SULT1A2	sulfotransferase family, cytosolic, 1A, phenol-preferring, member 2	2460	1570	3.0559	2.21127	2.5995
6778	STAT6	signal transducer and activator of transcription 6, interleukin-4 induced	3360	640	5.16923	1.30612	2.59839
5290	PIK3CA	phosphoinositide-3-kinase, catalytic, alpha polypeptide	2190	1760	2.7205	2.47887	2.59688
8315	BRAP	BRCA1 associated protein	1510	610	3.92208	1.71831	2.59603
29803	REPIN1	replication initiator 1	1660	1150	2.86207	2.34694	2.59174
6159	RPL29	ribosomal protein L29	1310	1760	2.01538	3.32075	2.58701
10725	NFAT5	nuclear factor of activated T-cells 5, tonicity-responsive	1770	890	3.30841	2.02273	2.58689
2678	GGT1	gamma-glutamyltransferase 1	2100	750	3.92523	1.70455	2.58665
6352	CCL5	chemokine (C-C motif) ligand 5	1320	1440	2.27586	2.93878	2.58616
7546	ZIC2	Zic family member 2 (odd-paired homolog, Drosophila)	1120	4800	1.11443	6	2.58584
10613	SPFH1	SPFH domain family, member 1	1410	850	2.9375	2.26667	2.58038
83607	MGC4268	hypothetical protein MGC4268	4420	2470	2.60767	2.54639	2.57685
9859	KAB	KARP-1-binding protein	2300	3310	1.74242	3.8046	2.57473
6715	SRD5A1	steroid-5-alpha-reductase, alpha polypeptide 1 (3-oxo-5 alpha-steroid delta 4-dehydrogenase alpha 1)	1290	960	2.48077	2.66667	2.57204
115950	ZNF653	zinc finger protein 653	2920	2600	2.21212	2.98851	2.57117
57541	ZNF398	zinc finger protein 398	1020	1520	1.90654	3.45455	2.56637
25972	UNC50	unc-50 homolog (C. elegans)	1280	1000	2.66667	2.46914	2.566
472	ATM	ataxia telangiectasia mutated (includes complementation groups A, C and D)	2270	900	3.49231	1.875	2.55892
401623	na	similar to LINE-1 reverse transcriptase homolog	2400	3000	1.95122	3.35196	2.55742
202018	FLJ90013	hypothetical protein FLJ90013	1220	1600	2.32381	2.80702	2.55401
5098	PCDHGC3	protocadherin gamma subfamily C, 3	680	1040	2	3.25	2.54951
23547	ILT7	leukocyte immunoglobulin-like receptor, subfamily A (without TM domain), member 4	1350	540	3.97059	1.63636	2.54899
4289	MKLN1	muskelin 1, intracellular mediator containing kelch motifs	1500	1350	2.30769	2.8125	2.54762
51326	LOC51326	ADP-ribosylation factor-like	1760	690	3.38462	1.91667	2.54699
11073	TOPBP1	topoisomerase (DNA) II binding protein 1	2970	2400	2.41463	2.68156	2.5446
3169	FOXA1	forkhead box A1	1610	1280	2.47692	2.61224	2.54368
84530	KIAA1853	KIAA1853 protein	960	1950	1.45455	4.43182	2.53895
10175	CNIH	cornichon homolog (Drosophila)	1150	3200	1.42857	4.50704	2.53745
10921	RNPS1	RNA binding protein S1, serine-rich domain	1350	890	2.59615	2.47222	2.53343
8715	NOL4	nucleolar protein 4	1320	910	2.53846	2.52778	2.53311
139886	LOC139886	hypothetical protein LOC139886	2080	960	3.2	2	2.52982
5110	PCMT1	protein-L-isoaspartate (D-aspartate) O-methyltransferase	900	1330	1.73077	3.69444	2.52868
54812	AFTIPHILIN	aftiphilin protein	2950	970	3.88158	1.64407	2.52618
5355	PLP2	proteolipid protein 2 (colonic epithelium-enriched)	970	1180	2.02083	3.14667	2.52168
116211	LOC116211	hypothetical protein BC013113	6410	1630	3.78171	1.68041	2.52088
6602	SMARCD1	SWI/SNF related, matrix associated, actin dependent regulator of chromatin, subfamily d, member 1	1620	840	3.17647	2	2.5205
80010	C9orf76	chromosome 9 open reading frame 76	1190	960	2.47917	2.56	2.51926
5245	PHB	prohibitin	1140	1310	2.13084	2.97727	2.51875
91151	TIGD7	tigger transposable element derived 7	2090	730	3.21538	1.97297	2.5187
79033	PRNPIP	prion protein interacting protein	1830	960	3.15517	2	2.51204
84220	RANBP2L1	RAN binding protein 2-like 1	2850	1780	2.83582	2.225	2.51191
10406	WFDC2	WAP four-disulfide core domain 2	1770	570	4.31707	1.46154	2.51188
694	BTG1	B-cell translocation gene 1, anti-proliferative	1230	960	2.36538	2.66667	2.51151
334	APLP2	amyloid beta (A4) precursor-like protein 2	5090	580	5.9186	1.06422	2.50972
10903	CRA	cisplatin resistance associated	1280	640	3.24051	1.93939	2.50691
220042	FLJ25416	hypothetical protein FLJ25416	1120	1480	2.33333	2.69091	2.50575
23761	PISD	phosphatidylserine decarboxylase	2090	480	5.09756	1.23077	2.50478
5325	PLAGL1	pleiomorphic adenoma gene-like 1	570	1760	1.39024	4.51282	2.50478
55278	QRSL1	glutaminyl-tRNA synthase (glutamine-hydrolyzing)-like 1	800	1020	2.02532	3.09091	2.50201
79932	PKD1-like	polycystic kidney disease 1-like	1760	640	3.66667	1.70667	2.50156
318	NUDT2	nudix (nucleoside diphosphate linked moiety X)-type motif 2	1030	1920	1.5969	3.91837	2.50145
5771	PTPN2	protein tyrosine phosphatase, non-receptor type 2	750	1140	1.94805	3.21127	2.50114
