# Supplementary material for: A Functional Screen for Regulators of CKDN2A Reveals MEOX2 as a Transcriptional Activator of INK4a
Source: PLoS One. 2009 Apr 2;4(4):e5067. doi: 10.1371/journal.pone.0005067 (PMC2659797; doi:10.1371/journal.pone.0005067)
Supplement: Table S2 — (0.03 MB XLS) [file pone.0005067.s002.xls]

## Sheet: Sheet1
Best GOs	Name	Genes	Count	Total	P-Value
			224	7587
GO:0003700	Transcription Factor Activity	junb tfcp2 meox2 max cnot7 ubp1 egr2 cbl nfya znf135 lhx2 creb1 zkscan3 dmrta1 erg neurod2 rcan1 hoxc4 atf3 fosl2 hoxa13 gata3 spdef znf193 e2f3 mynn crebl2 ets2 hoxc10 scml1 znf263 nr2c2	32	388	1.07e-06
GO:0006355	Regulation of transcription, DNA-dependent	junb tfcp2 zbtb2 meox2 max cnot6 cnot7 ubp1 egr2 taf9 atxn3 zfp64 nfya znf135 lhx2 pcgf1 znf16 znf417 ilf2 creb1 dmrta1 zkscan3 erg neurod2 prdm10 crtc1 znf282 whsc1 hoxc4 atf3 znf184 hoxa13 fosl2 thap7 med21 gata3 bbx spdef znf193 e2f3 znf671 phf6 mynn crebl2 pms1 ets2 hoxc10 smarcd3 scml1 polr2k znf263 med1 nsd1 nr2c2 ccnc znf384	56	995	0.000121
GO:0032774	RNA biosynthetic process	junb tfcp2 zbtb2 meox2 max cnot6 cnot7 ubp1 egr2 taf9 atxn3 zfp64 nfya znf135 lhx2 pcgf1 znf16 znf417 ilf2 creb1 dmrta1 zkscan3 erg neurod2 prdm10 crtc1 znf282 whsc1 hoxc4 atf3 znf184 hoxa13 fosl2 thap7 med21 gata3 bbx spdef znf193 e2f3 znf671 phf6 mynn crebl2 pms1 ets2 hoxc10 smarcd3 scml1 polr2k znf263 med1 nsd1 nr2c2 ccnc znf384	56	1024	0.000208
GO:0006351	Transcription, DNA-dependent	junb tfcp2 zbtb2 meox2 max cnot6 cnot7 ubp1 egr2 taf9 atxn3 zfp64 nfya znf135 lhx2 pcgf1 znf16 znf417 ilf2 creb1 dmrta1 zkscan3 erg neurod2 prdm10 crtc1 znf282 whsc1 hoxc4 atf3 znf184 hoxa13 fosl2 thap7 med21 gata3 bbx spdef znf193 e2f3 znf671 phf6 mynn crebl2 pms1 ets2 hoxc10 smarcd3 scml1 polr2k znf263 med1 nsd1 nr2c2 ccnc znf384	56	1024	0.000208
GO:0019222	Regulation of metabolic process	tfcp2 egln2 meox2 cnot6 cnot7 cd4 taf9 zfp64 nmral1 nfya znf417 creb1 ilf2 dmrta1 erg neurod2 crtc1 hoxc4 prkca znf184 fosl2 thap7 med21 bbx gata3 znf193 mynn phf6 crebl2 smarcd3 hoxc10 ets2 polr2k znf263 med1 nsd1 nr2c2 ccnc junb zbtb2 kpna2 max eif4e ubp1 egr2 atxn3 lhx2 znf135 pcgf1 dyrk2 znf16 zkscan3 prdm10 znf282 hip2 atf3 whsc1 hoxa13 spdef e2f3 znf671 ube2i pms1 scml1 znf384	65	1275	0.000349
GO:0045449	Regulation of transcription	junb tfcp2 zbtb2 meox2 max cnot6 cnot7 ubp1 egr2 taf9 atxn3 zfp64 nfya znf135 lhx2 pcgf1 znf16 znf417 ilf2 creb1 dmrta1 zkscan3 erg neurod2 prdm10 crtc1 znf282 whsc1 hoxc4 atf3 znf184 hoxa13 fosl2 thap7 med21 gata3 bbx spdef znf193 e2f3 znf671 phf6 mynn crebl2 pms1 ets2 hoxc10 smarcd3 scml1 polr2k znf263 med1 nsd1 nr2c2 ccnc znf384	56	1054	0.000458
GO:0019219	Regulation of nucleobase, nucleoside, nucleotide and nucleic acid metabolic process	junb tfcp2 zbtb2 kpna2 meox2 max cnot6 cnot7 ubp1 egr2 taf9 atxn3 zfp64 nfya znf135 lhx2 pcgf1 znf16 znf417 ilf2 creb1 dmrta1 zkscan3 erg neurod2 prdm10 crtc1 znf282 whsc1 hoxc4 atf3 znf184 hoxa13 fosl2 thap7 med21 gata3 bbx spdef znf193 e2f3 znf671 phf6 mynn crebl2 pms1 ets2 hoxc10 smarcd3 scml1 polr2k znf263 med1 nsd1 nr2c2 ccnc znf384	57	1091	0.000517
GO:0003677	DNA binding	junb tfcp2 zbtb2 meox2 max cnot7 ubp1 egr2 msh6 taf9 zfp64 cbl nfya znf135 lhx2 znf16 znf417 ilf2 creb1 hist1h1e dmrta1 zkscan3 erg neurod2 prdm10 rcan1 znf282 whsc1 hoxc4 atf3 znf184 hoxa13 fosl2 thap7 gata3 inoc1 bbx spdef znf193 znf671 e2f3 mynn crebl2 pms1 ets2 hoxc10 scml1 polr2k kif4a znf263 med1 nr2c2 znf384	53	990	0.000517
GO:0031323	Regulation of cellular metabolic process	junb tfcp2 zbtb2 kpna2 meox2 max cnot6 eif4e cnot7 ubp1 cd4 egr2 taf9 atxn3 zfp64 nfya znf135 lhx2 pcgf1 dyrk2 znf16 znf417 ilf2 creb1 dmrta1 zkscan3 erg neurod2 prdm10 crtc1 znf282 atf3 whsc1 hoxc4 prkca znf184 hoxa13 fosl2 thap7 med21 gata3 bbx spdef znf193 e2f3 znf671 phf6 mynn crebl2 pms1 ets2 hoxc10 smarcd3 scml1 polr2k znf263 med1 nsd1 nr2c2 ccnc znf384	61	1198	0.000517
GO:0010468	Regulation of gene expression	junb tfcp2 zbtb2 meox2 max cnot6 eif4e cnot7 ubp1 cd4 egr2 taf9 atxn3 zfp64 nfya znf135 lhx2 pcgf1 znf16 znf417 ilf2 creb1 dmrta1 zkscan3 erg neurod2 prdm10 crtc1 znf282 whsc1 hoxc4 atf3 znf184 hoxa13 fosl2 thap7 med21 gata3 bbx spdef znf193 e2f3 znf671 phf6 mynn crebl2 pms1 ets2 hoxc10 smarcd3 scml1 polr2k znf263 med1 nsd1 nr2c2 ccnc znf384	58	1135	0.000799
GO:0006350	Transcription	junb tfcp2 zbtb2 meox2 max cnot6 cnot7 ubp1 egr2 taf9 atxn3 zfp64 nfya znf135 lhx2 pcgf1 znf16 znf417 ilf2 creb1 dmrta1 zkscan3 erg neurod2 prdm10 crtc1 znf282 whsc1 hoxc4 atf3 znf184 hoxa13 fosl2 thap7 med21 gata3 bbx spdef znf193 e2f3 znf671 phf6 mynn crebl2 pms1 ets2 hoxc10 smarcd3 scml1 polr2k znf263 med1 nsd1 nr2c2 ccnc znf384	56	1103	0.00146
GO:0050794	Regulation of cellular process	tfcp2 egln2 meox2 traf6 c11orf82 cnot6 cnot7 cd4 taf9 zfp64 prkra nfya sstr2 znf417 creb1 ilf2 dmrta1 erg cd2ap neurod2 crtc1 hoxc4 prkca znf184 tnfrsf25 fosl2 il12rb2 thap7 med21 bbx gata3 znf193 bcl2l2 mynn phf6 crebl2 ets2 hoxc10 smarcd3 polr2k znf263 slc9a3 med1 nsd1 nr2c2 ccnc junb dnmbp zbtb2 kpna2 max eif4e ubp1 egr2 atxn3 cbl lhx2 znf135 c9orf127 pcgf1 dyrk2 znf16 zkscan3 itch prdm10 znf2…	84	1889	0.00179
GO:0050789	Regulation of biological process	tfcp2 egln2 meox2 traf6 c11orf82 cnot6 cnot7 cd4 taf9 zfp64 nmral1 prkra nfya sstr2 znf417 ilf2 creb1 dmrta1 cd2ap erg neurod2 crtc1 hoxc4 prkca znf184 tnfrsf25 fosl2 il12rb2 thap7 med21 bbx gata3 znf193 bcl2l2 phf6 mynn crebl2 ets2 hoxc10 smarcd3 polr2k znf263 slc9a3 med1 nsd1 nr2c2 ccnc junb dnmbp zbtb2 kpna2 ephx2 max eif4e ubp1 egr2 atxn3 cbl lhx2 znf135 c9orf127 pcgf1 dyrk2 znf16 zkscan3 itc…	88	2065	0.0062
GO:0003676	Nucleic acid binding	nol4 tfcp2 meox2 cnot6 cnot7 taf9 dars2 zfp64 prkra nfya znf417 creb1 ilf2 hist1h1e dmrta1 erg neurod2 hoxc4 c13orf8 znf184 fosl2 thap7 bbx inoc1 gata3 znf193 mynn isg20 crebl2 hoxc10 rnase3 ets2 polr2k kif4a unc50 znf263 med1 nr2c2 mettl4 rps18 junb zbtb2 max eif4e ubp1 egr2 msh6 cbl lhx2 znf135 znf16 rpl8 zkscan3 obfc2a prdm10 rcan1 znf282 whsc1 atf3 prnpip hoxa13 psma1 spdef e2f3 znf671 pms1 r…	69	1515	0.0062
GO:0065007	Biological regulation	tfcp2 egln2 meox2 traf6 c11orf82 cnot6 cnot7 cd4 cpn2 taf9 zfp64 nmral1 prkra nfya sstr2 plscr1 znf417 creb1 ilf2 dmrta1 cd2ap erg neurod2 crtc1 cyp11b2 hoxc4 prkca znf184 tnfrsf25 fosl2 il12rb2 thap7 med21 gata3 bbx znf193 bcl2l2 phf6 mynn crebl2 ets2 hoxc10 smarcd3 polr2k znf263 slc9a3 med1 nsd1 nr2c2 ccnc arhgap5 junb dnmbp zbtb2 kpna2 ephx2 max eif4e ubp1 egr2 atxn3 cbl znf135 c9orf127 lhx2 p…	94	2263	0.00781
GO:0016070	RNA metabolic process	junb tfcp2 zbtb2 meox2 max cnot6 cnot7 ubp1 egr2 taf9 atxn3 dars2 zfp64 nfya znf135 lhx2 pcgf1 znf16 znf417 ilf2 creb1 dmrta1 zkscan3 erg neurod2 prdm10 crtc1 znf282 whsc1 hoxc4 atf3 utp15 znf184 hoxa13 fosl2 thap7 med21 wars2 gata3 bbx spdef znf193 e2f3 znf671 phf6 mynn isg20 crebl2 pms1 ets2 rnase3 hoxc10 smarcd3 scml1 polr2k znf263 med1 nsd1 nr2c2 ccnc znf384 abce1	62	1333	0.00781
GO:0043565	Sequence-specific DNA binding	lhx2 hoxc4 atf3 crebl2 junb meox2 fosl2 hoxa13 ets2 hoxc10 creb1 gata3 spdef erg nr2c2	15	197	0.0197
GO:0043283	Biopolymer metabolic process	ptpn5 tfcp2 egln2 meox2 traf6 cnot6 cnot7 cd4 ero1lb psmc6 taf9 dars2 zfp64 prkra nfya znf417 creb1 ilf2 hist1h1e dmrta1 march3 cd2ap erg neurod2 crtc1 b3galt5 ppp2r3a hoxc4 prkca znf184 fosl2 thap7 med21 gata3 inoc1 bbx znf193 phf6 mynn isg20 aste1 crebl2 rnase3 ets2 hoxc10 smarcd3 polr2k znf263 med1 nsd1 nr2c2 ccnc junb mapk10 zbtb2 kpna2 max ubp1 egr2 msh6 atxn3 prkx cbl lhx2 znf135 pcgf1 dyrk…	97	2433	0.0296
GO:0006898	Receptor-mediated endocytosis	slc9a3 m6pr cd2ap cbl hfe	5	22	0.0311
GO:0005634	Nucleus	nol4 tfcp2 egln2 meox2 c11orf82 cnot6 lpp cnot7 psmc6 taf9 zfp64 nfya pelo znf417 creb1 ilf2 hist1h1e rpsa dmrta1 erg neurod2 crtc1 hoxc4 prkca znf184 fosl2 med21 bbx inoc1 gata3 znf193 phf6 mynn epb41 isg20 crebl2 tmem48 ets2 hoxc10 smarcd3 polr2k c6orf108 kif4a unc50 znf263 med1 nsd1 nr2c2 ccnc mettl4 junb zbtb2 kpna2 max ubp1 egr2 msh6 atxn3 cbl epn3 mettl8 lhx2 znf135 pcgf1 dyrk2 znf16 zkscan…	90	2228	0.0324
