# Supplementary material for: A Functional Screen for Regulators of CKDN2A Reveals MEOX2 as a Transcriptional Activator of INK4a
Source: PLoS One. 2009 Apr 2;4(4):e5067. doi: 10.1371/journal.pone.0005067 (PMC2659797; doi:10.1371/journal.pone.0005067)
Supplement: Table S3 — (0.03 MB XLS) [file pone.0005067.s003.xls]

## Sheet: Sheet1
Kegg Grouping	cDNA
hsa04010 MAPK signaling pathway	4149 MAX; MYC associated factor X [SP:A8K824_HUMAN MAX_HUMAN]
	51776 ZAK; sterile alpha motif and leucine zipper containing kinase AZK [EC:2.7.11.25] [SP:MLTK_HUMAN]
	5578 PRKCA, PKCA; protein kinase C, alpha (EC:2.7.11.1) [EC:2.7.11.13] [SP:KPCA_HUMAN Q7Z727_HUMAN]
	5602 MAPK10, PRKM10; mitogen-activated protein kinase 10 (EC:2.7.1.37) [EC:2.7.11.24] [SP:MK10_HUMAN]
	5613 PRKX; protein kinase, X-linked (EC:2.7.11.1) [EC:2.7.11.11] [SP:PRKX_HUMAN]
	6416 MAP2K4, SERK1; mitogen-activated protein kinase kinase 4 (EC:2.7.1.-) [EC:2.7.12.2] [SP:MP2K4_HUMAN]
	7189 TRAF6; TNF receptor-associated factor 6 [SP:A8KAB3_HUMAN TRAF6_HUMAN]
	84867 PTPN5; protein tyrosine phosphatase, non-receptor type 5 (striatum-enriched) (EC:3.1.3.48) [EC:3.1.3.48] [SP:Q8NDP8_HUMAN]
	hsa04012 ErbB signaling pathway
	10718 NRG3; neuregulin 3 [SP:A4D7U1_HUMAN]
	5578 PRKCA, PKCA; protein kinase C, alpha (EC:2.7.11.1) [EC:2.7.11.13] [SP:KPCA_HUMAN Q7Z727_HUMAN]
	5602 MAPK10, PRKM10; mitogen-activated protein kinase 10 (EC:2.7.1.37) [EC:2.7.11.24] [SP:MK10_HUMAN]
	6416 MAP2K4, SERK1; mitogen-activated protein kinase kinase 4 (EC:2.7.1.-) [EC:2.7.12.2] [SP:MP2K4_HUMAN]
	867 CBL, CBL2; Cas-Br-M (murine) ecotropic retroviral transforming sequence [EC:6.3.2.19] [SP:A3KMP8_HUMAN CBL_HUMAN]
hsa04530 Tight junction	2035 EPB41, EL1; erythrocyte membrane protein band 4.1 (elliptocytosis 1, RH-linked) [SP:B1ALH9_HUMAN 41_HUMAN]
	51776 ZAK; sterile alpha motif and leucine zipper containing kinase AZK [EC:2.7.11.25] [SP:MLTK_HUMAN]
	5523 PPP2R3A, PPP2R3; protein phosphatase 2 (formerly 2A), regulatory subunit B'', alpha (EC:3.1.3.16) [EC:3.1.3.16] [SP:A8KAE7_HUMAN P2R3A_HUMAN]
	5578 PRKCA, PKCA; protein kinase C, alpha (EC:2.7.11.1) [EC:2.7.11.13] [SP:KPCA_HUMAN Q7Z727_HUMAN]
	5728 PTEN, BZS, MHAM; phosphatase and tensin homolog (mutated in multiple advanced cancers 1) [EC:3.1.3.67] [SP:PTEN_HUMAN]
	hsa04120 Ubiquitin mediated proteolysis
	7189 TRAF6; TNF receptor-associated factor 6 [SP:A8KAB3_HUMAN TRAF6_HUMAN]
	7329 UBE2I; ubiquitin-conjugating enzyme E2I (UBC9 homolog, yeast) (EC:6.3.2.19) [EC:6.3.2.19] [SP:UBC9_HUMAN]
	83737 ITCH; itchy E3 ubiquitin protein ligase homolog (mouse) [EC:6.3.2.19] [SP:A9Z1X3_HUMAN ITCH_HUMAN]
	867 CBL, CBL2; Cas-Br-M (murine) ecotropic retroviral transforming sequence [EC:6.3.2.19] [SP:A3KMP8_HUMAN CBL_HUMAN]
hsa04510 Focal adhesion	394 ARHGAP5; Rho GTPase activating protein 5 [SP:Q05BE8_HUMAN]
	5578 PRKCA, PKCA; protein kinase C, alpha (EC:2.7.11.1) [EC:2.7.11.13] [SP:KPCA_HUMAN Q7Z727_HUMAN]
	5602 MAPK10, PRKM10; mitogen-activated protein kinase 10 (EC:2.7.1.37) [EC:2.7.11.24] [SP:MK10_HUMAN]
	5728 PTEN, BZS, MHAM; phosphatase and tensin homolog (mutated in multiple advanced cancers 1) [EC:3.1.3.67] [SP:PTEN_HUMAN]
hsa04910 Insulin signaling pathway	1977 EIF4E, EIF4EL1, EIF4F; eukaryotic translation initiation factor 4E [SP:IF4E_HUMAN]
	5602 MAPK10, PRKM10; mitogen-activated protein kinase 10 (EC:2.7.1.37) [EC:2.7.11.24] [SP:MK10_HUMAN]
	5613 PRKX; protein kinase, X-linked (EC:2.7.11.1) [EC:2.7.11.11] [SP:PRKX_HUMAN]
	867 CBL, CBL2; Cas-Br-M (murine) ecotropic retroviral transforming sequence [EC:6.3.2.19] [SP:A3KMP8_HUMAN CBL_HUMAN]
hsa04912 GnRH signaling pathway	5578 PRKCA, PKCA; protein kinase C, alpha (EC:2.7.11.1) [EC:2.7.11.13] [SP:KPCA_HUMAN Q7Z727_HUMAN]
	5602 MAPK10, PRKM10; mitogen-activated protein kinase 10 (EC:2.7.1.37) [EC:2.7.11.24] [SP:MK10_HUMAN]
	5613 PRKX; protein kinase, X-linked (EC:2.7.11.1) [EC:2.7.11.11] [SP:PRKX_HUMAN]
	6416 MAP2K4, SERK1; mitogen-activated protein kinase kinase 4 (EC:2.7.1.-) [EC:2.7.12.2] [SP:MP2K4_HUMAN]
hsa05222 Small cell lung cancer	1871 E2F3; E2F transcription factor 3 [SP:E2F3_HUMAN Q499G5_HUMAN]
	4149 MAX; MYC associated factor X [SP:A8K824_HUMAN MAX_HUMAN]
	5728 PTEN, BZS, MHAM; phosphatase and tensin homolog (mutated in multiple advanced cancers 1) [EC:3.1.3.67] [SP:PTEN_HUMAN]
	7189 TRAF6; TNF receptor-associated factor 6 [SP:A8KAB3_HUMAN TRAF6_HUMAN]
hsa03010 Ribosome	3921 RPSA, LAMR1; ribosomal protein SA [SP:RSSA_HUMAN]
	6132 RPL8; ribosomal protein L8 [SP:A8K094_HUMAN RL8_HUMAN]
	6222 RPS18; ribosomal protein S18 [SP:RS18_HUMAN Q5SUJ3_HUMAN]
hsa04020 Calcium signaling pathway	2149 F2R; coagulation factor II (thrombin) receptor [SP:PAR1_HUMAN]
	5578 PRKCA, PKCA; protein kinase C, alpha (EC:2.7.11.1) [EC:2.7.11.13] [SP:KPCA_HUMAN Q7Z727_HUMAN]
	5613 PRKX; protein kinase, X-linked (EC:2.7.11.1) [EC:2.7.11.11] [SP:PRKX_HUMAN]
hsa04310 Wnt signaling pathway	5578 PRKCA, PKCA; protein kinase C, alpha (EC:2.7.11.1) [EC:2.7.11.13] [SP:KPCA_HUMAN Q7Z727_HUMAN]
	5602 MAPK10, PRKM10; mitogen-activated protein kinase 10 (EC:2.7.1.37) [EC:2.7.11.24] [SP:MK10_HUMAN]
	5613 PRKX; protein kinase, X-linked (EC:2.7.11.1) [EC:2.7.11.11] [SP:PRKX_HUMAN]
hsa04612 Antigen processing and presentation	1385 CREB1; cAMP responsive element binding protein 1 [SP:CREB1_HUMAN Q53X93_HUMAN]
	4800 NFYA; nuclear transcription factor Y, alpha [SP:NFYA_HUMAN]
	920 CD4; CD4 molecule [SP:CD4_HUMAN]
hsa04620 Toll-like receptor signaling pathway	5602 MAPK10, PRKM10; mitogen-activated protein kinase 10 (EC:2.7.1.37) [EC:2.7.11.24] [SP:MK10_HUMAN]
	6416 MAP2K4, SERK1; mitogen-activated protein kinase kinase 4 (EC:2.7.1.-) [EC:2.7.12.2] [SP:MP2K4_HUMAN]
	7189 TRAF6; TNF receptor-associated factor 6 [SP:A8KAB3_HUMAN TRAF6_HUMAN]
hsa04664 Fc epsilon RI signaling pathway	5578 PRKCA, PKCA; protein kinase C, alpha (EC:2.7.11.1) [EC:2.7.11.13] [SP:KPCA_HUMAN Q7Z727_HUMAN]
	5602 MAPK10, PRKM10; mitogen-activated protein kinase 10 (EC:2.7.1.37) [EC:2.7.11.24] [SP:MK10_HUMAN]
	6416 MAP2K4, SERK1; mitogen-activated protein kinase kinase 4 (EC:2.7.1.-) [EC:2.7.12.2] [SP:MP2K4_HUMAN]
hsa04916 Melanogenesis	1385 CREB1; cAMP responsive element binding protein 1 [SP:CREB1_HUMAN Q53X93_HUMAN]
	5578 PRKCA, PKCA; protein kinase C, alpha (EC:2.7.11.1) [EC:2.7.11.13] [SP:KPCA_HUMAN Q7Z727_HUMAN]
	5613 PRKX; protein kinase, X-linked (EC:2.7.11.1) [EC:2.7.11.11] [SP:PRKX_HUMAN]
hsa05214 Glioma	1871 E2F3; E2F transcription factor 3 [SP:E2F3_HUMAN Q499G5_HUMAN]
	5578 PRKCA, PKCA; protein kinase C, alpha (EC:2.7.11.1) [EC:2.7.11.13] [SP:KPCA_HUMAN Q7Z727_HUMAN]
	5728 PTEN, BZS, MHAM; phosphatase and tensin homolog (mutated in multiple advanced cancers 1) [EC:3.1.3.67] [SP:PTEN_HUMAN]
hsa05215 Prostate cancer	1385 CREB1; cAMP responsive element binding protein 1 [SP:CREB1_HUMAN Q53X93_HUMAN]
	1871 E2F3; E2F transcription factor 3 [SP:E2F3_HUMAN Q499G5_HUMAN]
	5728 PTEN, BZS, MHAM; phosphatase and tensin homolog (mutated in multiple advanced cancers 1) [EC:3.1.3.67] [SP:PTEN_HUMAN]
hsa00310 Lysine degradation	220 ALDH1A3, ALDH6; aldehyde dehydrogenase 1 family, member A3 (EC:1.2.1.3 1.2.1.5) [EC:1.2.1.3 1.2.1.5] [SP:AL1A3_HUMAN]
	64324 NSD1, STO; nuclear receptor binding SET domain protein 1 [EC:2.1.1.43] [SP:NSD1_HUMAN]
hsa00380 Tryptophan metabolism	10352 WARS2; tryptophanyl tRNA synthetase 2, mitochondrial (EC:6.1.1.2) [EC:6.1.1.2] [SP:SYWM_HUMAN]
	220 ALDH1A3, ALDH6; aldehyde dehydrogenase 1 family, member A3 (EC:1.2.1.3 1.2.1.5) [EC:1.2.1.3 1.2.1.5] [SP:AL1A3_HUMAN]
hsa00603 Glycosphingolipid biosynthesis - globoseries	10317 B3GALT5; UDP-Gal:betaGlcNAc beta 1,3-galactosyltransferase, polypeptide 5 [EC:2.4.1.-] [SP:Q53Z19_HUMAN B3GT5_HUMAN]
	8706 B3GALNT1, B3GALT3; beta-1,3-N-acetylgalactosaminyltransferase 1 (globoside blood group) (EC:2.4.1.79) [EC:2.4.1.79] [SP:B3GL1_HUMAN Q49AT3_HUMAN]
hsa00970 Aminoacyl-tRNA biosynthesis	10352 WARS2; tryptophanyl tRNA synthetase 2, mitochondrial (EC:6.1.1.2) [EC:6.1.1.2] [SP:SYWM_HUMAN]
	55157 DARS2; aspartyl-tRNA synthetase 2, mitochondrial (EC:6.1.1.12) [EC:6.1.1.12] [SP:SYDM_HUMAN]
hsa01031 Glycan structures - biosynthesis 2	10317 B3GALT5; UDP-Gal:betaGlcNAc beta 1,3-galactosyltransferase, polypeptide 5 [EC:2.4.1.-] [SP:Q53Z19_HUMAN B3GT5_HUMAN]
	8706 B3GALNT1, B3GALT3; beta-1,3-N-acetylgalactosaminyltransferase 1 (globoside blood group) (EC:2.4.1.79) [EC:2.4.1.79] [SP:B3GL1_HUMAN Q49AT3_HUMAN]
hsa04060 Cytokine-cytokine receptor interaction	3595 IL12RB2; interleukin 12 receptor, beta 2 [SP:B1AN98_HUMAN I12R2_HUMAN]
	8718 TNFRSF25, TNFRSF12; tumor necrosis factor receptor superfamily, member 25 [SP:TNR25_HUMAN]
hsa04070 Phosphatidylinositol signaling system	5578 PRKCA, PKCA; protein kinase C, alpha (EC:2.7.11.1) [EC:2.7.11.13] [SP:KPCA_HUMAN Q7Z727_HUMAN]
	5728 PTEN, BZS, MHAM; phosphatase and tensin homolog (mutated in multiple advanced cancers 1) [EC:3.1.3.67] [SP:PTEN_HUMAN]
hsa04080 Neuroactive ligand-receptor interaction	2149 F2R; coagulation factor II (thrombin) receptor [SP:PAR1_HUMAN]
	6752 SSTR2; somatostatin receptor 2 [SP:A8K3Y0_HUMAN SSR2_HUMAN]
hsa04540 Gap junction	5578 PRKCA, PKCA; protein kinase C, alpha (EC:2.7.11.1) [EC:2.7.11.13] [SP:KPCA_HUMAN Q7Z727_HUMAN]
	5613 PRKX; protein kinase, X-linked (EC:2.7.11.1) [EC:2.7.11.11] [SP:PRKX_HUMAN]
hsa04630 Jak-STAT signaling pathway	3595 IL12RB2; interleukin 12 receptor, beta 2 [SP:B1AN98_HUMAN I12R2_HUMAN]
	867 CBL, CBL2; Cas-Br-M (murine) ecotropic retroviral transforming sequence [EC:6.3.2.19] [SP:A3KMP8_HUMAN CBL_HUMAN]
hsa04660 T cell receptor signaling pathway	867 CBL, CBL2; Cas-Br-M (murine) ecotropic retroviral transforming sequence [EC:6.3.2.19] [SP:A3KMP8_HUMAN CBL_HUMAN]
	920 CD4; CD4 molecule [SP:CD4_HUMAN]
hsa04670 Leukocyte transendothelial migration	394 ARHGAP5; Rho GTPase activating protein 5 [SP:Q05BE8_HUMAN]
	5578 PRKCA, PKCA; protein kinase C, alpha (EC:2.7.11.1) [EC:2.7.11.13] [SP:KPCA_HUMAN Q7Z727_HUMAN]
hsa04720 Long-term potentiation	5578 PRKCA, PKCA; protein kinase C, alpha (EC:2.7.11.1) [EC:2.7.11.13] [SP:KPCA_HUMAN Q7Z727_HUMAN]
	5613 PRKX; protein kinase, X-linked (EC:2.7.11.1) [EC:2.7.11.11] [SP:PRKX_HUMAN]
hsa05110 Vibrio cholerae infection	5578 PRKCA, PKCA; protein kinase C, alpha (EC:2.7.11.1) [EC:2.7.11.13] [SP:KPCA_HUMAN Q7Z727_HUMAN]
	5613 PRKX; protein kinase, X-linked (EC:2.7.11.1) [EC:2.7.11.11] [SP:PRKX_HUMAN]
hsa05120 Epithelial cell signaling in Helicobacter pylori infection	5602 MAPK10, PRKM10; mitogen-activated protein kinase 10 (EC:2.7.1.37) [EC:2.7.11.24] [SP:MK10_HUMAN]
	6416 MAP2K4, SERK1; mitogen-activated protein kinase kinase 4 (EC:2.7.1.-) [EC:2.7.12.2] [SP:MP2K4_HUMAN]
hsa05210 Colorectal cancer	2956 MSH6; mutS homolog 6 (E. coli) [SP:MSH6_HUMAN]
	5602 MAPK10, PRKM10; mitogen-activated protein kinase 10 (EC:2.7.1.37) [EC:2.7.11.24] [SP:MK10_HUMAN]
hsa05212 Pancreatic cancer	1871 E2F3; E2F transcription factor 3 [SP:E2F3_HUMAN Q499G5_HUMAN]
	5602 MAPK10, PRKM10; mitogen-activated protein kinase 10 (EC:2.7.1.37) [EC:2.7.11.24] [SP:MK10_HUMAN]
hsa05218 Melanoma	1871 E2F3; E2F transcription factor 3 [SP:E2F3_HUMAN Q499G5_HUMAN]
	5728 PTEN, BZS, MHAM; phosphatase and tensin homolog (mutated in multiple advanced cancers 1) [EC:3.1.3.67] [SP:PTEN_HUMAN]
hsa05220 Chronic myeloid leukemia	1871 E2F3; E2F transcription factor 3 [SP:E2F3_HUMAN Q499G5_HUMAN]
	867 CBL, CBL2; Cas-Br-M (murine) ecotropic retroviral transforming sequence [EC:6.3.2.19] [SP:A3KMP8_HUMAN CBL_HUMAN]
hsa05223 Non-small cell lung cancer	1871 E2F3; E2F transcription factor 3 [SP:E2F3_HUMAN Q499G5_HUMAN]
	5578 PRKCA, PKCA; protein kinase C, alpha (EC:2.7.11.1) [EC:2.7.11.13] [SP:KPCA_HUMAN Q7Z727_HUMAN]
